# Supplementary material for: CabHLH79 Acts Upstream of CaNAC035 to Regulate Cold Stress in Pepper
Source: Int J Mol Sci. 2022 Feb 25;23(5):2537. doi: 10.3390/ijms23052537 (PMC8910607; doi:10.3390/ijms23052537)
Supplement: Supplementary file 1 [file ijms-23-02537-s001.zip]

Archive with 1 entries (1 files):
- ijms-1585925-supplementary.pdf
